# Supplementary material for: Not sick enough to worry? "Influenza-like" symptoms and work-related behavior among healthcare workers and other professionals: Results of a global survey
Source: PLoS One. 2020 May 13;15(5):e0232168. doi: 10.1371/journal.pone.0232168 (PMC7219706; doi:10.1371/journal.pone.0232168)
Supplement: S1 Data — (XLSX) [file pone.0232168.s002.xlsx]

## Sheet: Sheet1
Table
question number	Question	Total number of respondents	Answer	HCW		non-HCW		Total
				N respondents	% respondents	N respondents	% respondents	N respondents	% respondents	P - value
13	I'm willing to get the influenza vaccine	533	Yes	202	81.1	161	56.7	363	68.1	< 0,001
10	I would avoid a person with ILI symptoms at social encounters	533	Yes	150	60.2	172	60.6	322	60.4	0.66
11	I would avoid a colleague with ILI symptoms at work	533	Yes	114	45.8	173	60.9	287	53.8	< 0,001
12	I would avoid a colleague with ILI symptoms at work if they are wearing a surgical face mask	533	Yes	126	50.6	126	44.4	252	47.3	0.17
14	If I am at home and suddenly feel unwell with ILI symptoms, I would still go to work	533	Yes	140	56.2	172	60.6	312	58.5	0.35
17	If I am at work and suddenly feel unwell with ILI symptoms, I would still stay at work	533	Yes	160	64.3	190	66.9	350	65.7	0.58
16	After being sick with ILI, I returned to work feeling symptomaticb	289	Yes	83	64.3	99	61.8	182	62.9	0.75
Fig.1	Sickness presenteeism related to the severity of influenza-like illness and influenza-like symptoms by occupational group.		Percent of people who will GO to work (No answers)
	Symptom		HCW				Non-HCW				Severeness
			answers Yes	Answers No	total in HCW group	percent of NO	answers Yes	Answers No	total in Non HCW group	percent of NO
	Reduced,appetite	533	2	247	249	99.2	10	274	284	96.5	Minor
	Mild,dry,cough		5	244	249	98	14	270	284	95.1	Minor
	Runny,nose		13	236	249	94.8	24	260	284	91.5	Minor
	Sneezing		20	229	249	92	40	244	284	85.9	Minor
	Fatigue		25	224	249	90	53	231	284	81.3	Minor
	Sinus,cold		27	222	249	89.2	57	227	284	79.9	Mild
	Soar,throat		34	215	249	86.3	49	235	284	82.7	Mild
	Muscle,aches		66	183	249	73.5	68	216	284	76.1	Less severe
	Pounding,headaches		98	151	249	60.6	149	135	284	47.5	Less severe
	Cold,chills		133	116	249	46.6	139	145	284	51.1	Severe
	Fever		182	67	249	26.9	238	46	284	16.2	Severe
Fig 2
	pattern		Frequency in HCW group	Number of people		pattern		Frequency in non HCW group	Number of people
	Fever Muscle aches Cold chills Pounding headache		32.5	81		Fever Muscle aches Cold chills Pounding headache		32	91
	Muscle aches Cold chills Pounding headache Sore throat		19.3	48		Muscle aches Cold chills Pounding headache Sore throat		18.7	53
	Mild dry cough Fever Muscle aches Cold chills		7.2	18		Cold chills Pounding headache Sore throat Sinus cold		9.5	27
	Cold chills Pounding headache Sore throat Sinus cold		7.2	18		Runny nose Fever Muscle aches Cold chills		7.4	21
	Runny nose Mild dry cough Fever Muscle aches		6.8	17		Mild dry cough Fever Muscle aches Cold chills		7	20
Fig 3
	Pattern		Frequency in HCW group	Number of people		Pattern		Frequency in Non HCW group	Number of people
	Fever Muscle aches Cold chills		26.9	67		Fever Muscle aches Cold chills		27.5	78
	Fever Muscle aches Fatigue		13.3	33		Fever Muscle aches Fatigue		10.6	30
	Fever Muscle aches Pounding headache		8.4	21		Fever Muscle aches Pounding headache		7.7	22
	Runny nose Fever Muscle aches		5.6	14		Fever Cold chills Pounding headaches		4.9	14
	Mild dry cough Fever Muscle aches		5.6	14		Fever Cold chills Fatigue		4.6	13
	Fever Muscle aches Sore throat		5.2	13		Runny nose Fever Muscle aches		3.9	11
